# Supplementary material for: Molecular Surveillance of Low Pathogenic Avian Influenza Viruses in Wild Birds across the United States: Inferences from the Hemagglutinin Gene
Source: PLoS One. 2012 Dec 4;7(12):e50834. doi: 10.1371/journal.pone.0050834 (PMC3514193; doi:10.1371/journal.pone.0050834)
Supplement: Table S2 — GenBank Accession numbers for each HA sequence generated during this study. (XLSX) [file pone.0050834.s002.xlsx]

## Sheet: Names
Sample Identification	GenBank Accession
A/environment/ND/NWRC181518-12/2006 (H3N8)	CY122410
A/environment/ND/NWRC181519-24/2006 (H1N1)	CY122411
A/environment/AZ/NWRC181533-07/2006 (H4N6)	CY122412
A/environment/ND/NWRC181555-18/2006 (H3N8)	CY122413
A/environment/NE/NWRC181559-06/2006 (H4N6)	CY122414
A/environment/NE/NWRC181559-12/2006 (H4N6)	CY122415
A/environment/RI/NWRC181567-06/2006 (H3N6)	CY122416
A/environment/ND/NWRC181621-06/2006 (H4N6)	CY122417
A/environment/OH/NWRC181636-36/2006 (H3N6)	CY122418
A/environment/IL/NWRC181642-12/2006 (H3N8)	CY122419
A/environment/OH/NWRC181663-06/2006 (H3N8)	CY122420
A/environment/SD/NWRC181663-12/2006 (H3N2)	CY122421
A/environment/SD/NWRC181667-24/2007 (H3N8)	CY122422
A/environment/WI/NWRC181678-06/2006 (H3N6)	CY122423
A/environment/WI/NWRC181678-36/2006 (H3N6)	CY122424
A/environment/ND/NWRC181686-12/2006 (H3N8)	CY122425
A/environment/WI/NWRC181687-06/2006 (H4N6)	CY122426
A/environment/WI/NWRC181687-30/2006 (H4N8)	CY122427
A/environment/NY/NWRC181703-05/2006 (H3N8)	CY122428
A/environment/NY/NWRC181707-06/2006 (H1N1)	CY122429
A/environment/CA/NWRC181714-06/2006 (H4N6)	CY122430
A/environment/CA/NWRC181738-18/2006 (H3N8)	CY122431
A/environment/WI/NWRC181746-12/2006 (H3N6)	CY122432
A/environment/NY/NWRC181760-06/2006 (H3N8)	CY122433
A/environment/MA/NWRC181779-06/2006 (H12N5)	CY122434
A/environment/NE/NWRC181794-12/2006 (H4N8)	CY122435
A/environment/IN/NWRC181797-24/2006 (H4N6)	CY122436
A/environment/IN/NWRC181797-30/2006 (H3N6)	CY122437
A/environment/VT/NWRC181813-06/2006 (H4N6)	CY122438
A/environment/VT/NWRC181813-36/2006 (H4N6)	CY122439
A/environment/VT/NWRC181813-42/2006 (H4N6)	CY122440
A/environment/VT/NWRC181813-48/2006 (H4N6)	CY122441
A/environment/RI/NWRC181849-24/2006 (H3N6)	CY122442
A/environment/MN/NWRC181854-06/2006 (H4N6)	CY122443
A/environment/CO/NWRC181861-16/2006 (H3N8)	CY122444
A/environment/ND/NWRC181885-12/2006 (H1N1)	CY122445
A/environment/CA/NWRC181949-18/2006 (H3N6)	CY122446
A/environment/MI/NWRC181973-12/2006 (H3N6)	CY122447
A/environment/NH/NWRC182016-06/2006 (H16N3)	CY122448
A/environment/NE/NWRC182040-30/2006 (H1N1)	CY122449
A/environment/PA/NWRC182092-24/2006 (H8N4)	CY122450
A/environment/LA/NWRC182114-06/2006 (H3N8)	CY122451
A/environment/SD/NWRC182122-06/2006 (H11N3)	CY122452
A/environment/MT/NWRC182135-24/2006 (H1N5)	CY122453
A/environment/MT/NWRC182135-42/2006 (H1N5)	CY122454
A/environment/LA/NWRC182137-06/2006 (H4N6)	CY122455
A/environment/ND/NWRC182144-12/2006 (H3N8)	CY122456
A/environment/MI/NWRC182157-24/2006 (H4N6)	CY122457
A/environment/VT/NWRC182160-24/2006 (H4N6)	CY122458
A/environment/NY/NWRC182181-12/2006 (H13N2)	CY122459
A/environment/IN/NWRC182237-48/2006 (H6N5)	CY122460
A/environment/WV/NWRC182260-36/2006 (H4N6)	CY122461
A/environment/OH/NWRC182318-30/2006 (H13N2)	CY122462
A/environment/CT/NWRC182324-06/2006 (H2N2)	CY122463
A/environment/ME/NWRC182336-06/2006 (H4N6)	CY122464
A/environment/ME/NWRC182336-24/2006 (H4N2)	CY122465
A/environment/NM/NWRC182341-12/2006 (H4N8)	CY122466
A/environment/IL/NWRC182408-24/2006 (H2N3)	CY122467
A/environment/MN/NWRC182413-06/2006 (H10N7)	CY122468
A/environment/MN/NWRC182413-24/2006 (H4N2)	CY122469
A/environment/IL/NWRC182505-12/2006 (H3N8)	CY122470
A/environment/IL/NWRC182505-18/2006 (H3N2)	CY122471
A/environment/IA/NWRC182698-18/2006 (H6N2)	CY122472
A/environment/PA/NWRC182765-18/2006 (H11N9)	CY122473
A/environment/CA/NWRC182841-09/2006 (H6N1)	CY122474
A/environment/CA/NWRC182841-14/2006 (H6N2)	CY122475
A/environment/RI/NWRC182872-06/2006 (H16N3)	CY122476
A/environment/NE/NWRC182951-30/2006 (H9N2)	CY122477
A/environment/CT/NWRC183115-18/2006 (H4N6)	CY122478
A/environment/MN/NWRC183121-06/2006 (H11N3)	CY122479
A/environment/MT/NWRC183138-18/2006 (H11N9)	CY122480
A/environment/CA/NWRC183200-06/2006 (H6N8)	CY122481
A/environment/CA/NWRC183200-14/2006 (H6N1)	CY122482
A/environment/NY/NWRC183209-06/2006 (H6)	CY122483
A/environment/NY/NWRC183209-12/2006 (H6N1)	CY122484
A/environment/OR/NWRC183249-18/2006 (H11N9)	CY122485
A/environment/CA/NWRC183274-04/2006 (H6N1)	CY122486
A/environment/CA/NWRC183274-05/2006 (H6N1)	CY122487
A/environment/GA/NWRC183417-30/2006 (H13N2)	CY122488
A/environment/OR/NWRC183790-12/2006 (H6N1)	CY122489
A/environment/OR/NWRC183791-06/2006 (H9N2)	CY122490
A/environment/FL/NWRC183796-24/2006 (H13N2)	CY122491
A/environment/AL/NWRC183838-18/2006 (H13N2)	CY122492
A/environment/MS/NWRC183846-54/2006 (H13N2)	CY122493
A/environment/MT/NWRC183877-12/2006 (H10N7)	CY122494
A/environment/TN/NWRC183907-36/2006 (H3N8)	CY122495
A/environment/CO/NWRC183938-30/2006 (H6)	CY122496
A/environment/NC/NWRC183941-06/2006 (H6N5)	CY122497
A/environment/CA/NWRC183967-36/2006 (H10N3)	CY122498
A/environment/CA/NWRC183970-18/2006 (H4N2)	CY122499
A/environment/IL/NWRC183983-24/2006 (H6N2)	CY122500
A/environment/GA/NWRC184017-06/2006 (H3N2)	CY122501
A/environment/GA/NWRC184017-60/2006 (H13N2)	CY122502
A/environment/NM/NWRC184137-06/2006 (H4N2)	CY122503
A/environment/CA/NWRC184193-25/2006 (H6)	CY122504
A/environment/PA/NWRC184203-06/2006 (H3N2)	CY122505
A/environment/CA/NWRC184352-05/2007 (H11N2)	CY122506
A/environment/AK/NWRC184854-12/2006 (H16N3)	CY122507
A/environment/NE/NWRC184928-24/2007 (H12N5)	CY122508
A/environment/UT/NWRC184989-18/2006 (H16N3)	CY122509
A/environment/OK/NWRC185212-06/2007 (H4N6)	CY122510
A/environment/ND/NWRC185230-12/2007 (H3N8)	CY122511
A/environment/ND/NWRC185232-18/2007 (H6N1)	CY122512
A/environment/ND/NWRC185233-06/2007 (H3N1)	CY122513
A/environment/MN/NWRC185238-30/2007 (H4N6)	CY122514
A/environment/OH/NWRC185249-24/2007 (H4N6)	CY122515
A/environment/WA/NWRC185294-12/2006 (H4N6)	CY122516
A/environment/SD/NWRC185340-06/2007 (H3N6)	CY122517
A/environment/SD/NWRC185481-06/2007 (H3N8)	CY122518
A/environment/SD/NWRC185482-12/2007 (H3N8)	CY122519
A/environment/MT/NWRC185498-12/2007 (H3N8)	CY122520
A/environment/MT/NWRC185498-36/2007 (H3N8)	CY122521
A/environment/SD/NWRC185706-06/2007 (H7N3)	CY122522
A/environment/NY/NWRC185879-06/2007 (H1N1)	CY122523
A/environment/NY/NWRC185879-12/2007 (H1N1)	CY122524
A/environment/MT/NWRC185893-54/2007 (H12N5)	CY122525
A/environment/WI/NWRC185914-06/2006 (H11N9)	CY122526
A/environment/WI/NWRC185914-17/2007 (H11N9)	CY122527
A/environment/PA/NWRC185996-06/2007 (H4N6)	CY122528
A/environment/OR/NWRC186042-18/2007 (H11N9)	CY122529
A/environment/MI/NWRC186186-30/2007 (H6N2)	CY122530
A/environment/CO/NWRC186223-18/2007 (H7N9)	CY122531
A/environment/DE/NWRC186237-18/2007 (H6)	CY122532
A/environment/WA/NWRC186269-12/2007 (H4N8)	CY122533
A/environment/WA/NWRC186269-24/2007 (H7N7)	CY122534
A/environment/LA/NWRC186275-18/2007 (H6)	CY122535
A/environment/UT/NWRC186341-12/2007 (H4N2)	CY122536
A/environment/WA/NWRC186448-06/2007 (H6N8)	CY122537
A/environment/CA/NWRC186451-18/2007 (H9N2)	CY122538
A/environment/CA/NWRC186452-06/2007 (H9N2)	CY122539
A/environment/CA/NWRC186452-18/2007 (H9N2)	CY122540
A/environment/CA/NWRC186452-24/2007 (H9N2)	CY122541
A/environment/NC/NWRC186533-18/2006 (H6N1)	CY122542
A/environment/NC/NWRC186533-42/2007 (H6)	CY122543
A/environment/MI/NWRC186538-12/2007 (H1N1)	CY122544
A/environment/NC/NWRC186594-36/2007 (H6)	CY122545
A/environment/CO/NWRC186600-24/2007 (H4N2)	CY122546
A/environment/NY/NWRC186678-12/2007 (H1N1)	CY122547
A/environment/NY/NWRC186678-18/2007 (H1N1)	CY122548
A/environment/NC/NWRC186731-12/2007 (H6N1)	CY122549
A/environment/NC/NWRC186731-42/2007 (H6)	CY122550
A/environment/AR/NWRC186745-36/2007 (H1N1)	CY122551
